# Supplementary material for: Pharmacokinetic Analyses of Liposomal and Non-Liposomal Multivitamin/Mineral Formulations
Source: Nutrients. 2023 Jul 7;15(13):3073. doi: 10.3390/nu15133073 (PMC10347199; doi:10.3390/nu15133073)
Supplement: Supplementary file 1 [file nutrients-15-03073-s001.zip]

Archive with 1 entries (1 files):
- nutrients-2374243-supplementary.xlsx
