# Supplementary material for: Pharmacokinetic Analyses of Liposomal and Non-Liposomal Multivitamin/Mineral Formulations
Source: Nutrients. 2023 Jul 7;15(13):3073. doi: 10.3390/nu15133073 (PMC10347199; doi:10.3390/nu15133073)
Supplement: Supplementary file 1 [file nutrients-15-03073-s001.zip › nutrients-2374243-supplementary.xlsx]

## Sheet: S1. Demographics 
	Table S1. Participant demographic data.
	Variable	Group	N				p-Value
	Age (yrs)	Female	15	26.0667	±	8.0521	0.065
		Male	19	28.8947	±	7.23751
		Total	34	27.6471	±	7.69936
	Height (cm)	Female	15	161.033	±	7.3777	<0.001
		Male	19	175.021	±	6.05958
		Total	34	168.85	±	9.63253
	Weight (kg)	Female	15	58.1667	±	9.7159	<0.001
		Male	19	79.1526	±	10.1148
		Total	34	69.8941	±	14.405
	Body Mass Index (kg/m2)	Female	15	22.4133	±	3.49386	<0.001
		Male	19	25.7842	±	2.66992
		Total	34	24.2971	±	3.47843
	Heart Rate (bpm)	Female	15	78.4667	±	7.39349	0.015						1
		Male	19	73.8421	±	10.6884
		Total	34	75.8824	±	9.61671
	Systolic Blood Pressure (mmHg)	Female	15	107.733	±	8.85078	<0.001
		Male	19	121.79	±	14.6699
		Total	34	115.588	±	14.2352
	Diastolic Blood Pressure (mmHg)	Female	15	67.4667	±	6.03249	<0.001
		Male	19	77.4211	±	8.74836
		Total	34	73.0294	±	9.10821
	Water Consumption (mL)	Female	15	436.667	±	108.397	0.339
		Male	19	456.14	±	95.9307
		Total	34	447.549	±	101.566
	Data are means ± standard deviations.

## Sheet: S2. Vit & Min Values
Table S2a. Vitamin and mineral values observed.
			Hour
	Variable	Group	N		0				2				4				6			Mean (SEM)				Effect	p-Level	ηp2
Fat-Soluble Vitamins	Vitamin A (ng/mL)	NL	34	1680.57	±	753.326		1822.9	±	761.765		1743.32	±	724.971		1753.78	±	1032.01		1750.14	±	112.54		Time	0.217	0.022
		L	34	1605.68	±	589.993		1819.23	±	901.083	†	1726.96	±	706.995		1803.67	±	781.541		1738.88	±	112.54		Treatment x Time	0.897	0.003
		Time	68	1643.13	±	672.596		1821.06	±	828.09	†	1735.14	±	710.724		1778.73	±	908.873		1744.51	±	79.578
	Vitamin E (ng/mL)	NL	34	12726.5	±	3602.45		12693.9	±	3171.58		13849.1	±	3519.84	†	13726.1	±	3739.77	‡	13248.9	±	576.867		Time	<0.001	0.086
		L	34	11906.8	±	3907.45		12304.9	±	4016.81		12902.1	±	4827.46	‡	13697.5	±	4027.98	†	12702.8	±	576.867		Treatment x Time	0.592	0.009
		Time	68	12316.7	±	3752.68		12499.4	±	3597.19		13375.6	±	4219.95	†	13711.8	±	3857.46	†	12975.9	±	407.907
Water Soluble	Vitamin B12 (pg/mL)	NL	34	144.838	±	163.373		106.974	±	106.399		101.923	±	93.6192		101.104	±	116.74		113.71	±	36.496		Time	0.353	0.014
		L	34	110.528	±	147.051		280.819	±	1096.38		112.169	±	166.424		72.4941	±	57.8651		144.003	±	36.496		Treatment x Time	0.326	0.015
		Time	68	127.683	±	155.227		193.897	±	778.008		107.046	±	134.109		86.7991	±	92.5703	‡	128.856	±	25.807
	Vitamin C (µg/mL)	NL	34	7.2474	±	3.44144		8.4894	±	3.91528	†,l	9.9053	±	4.23711	†	9.6832	±	4.23823	†	8.831	±	0.666		Time	<0.001	0.632
		L	34	6.6529	±	3.42231		6.9085	±	3.61459	nl	8.8694	±	4.23015	†	8.9529	±	4.48296	†	7.846	±	0.666		Treatment x Time	0.028	0.053
		Time	68	6.9501	±	3.41931		7.699	±	3.82355	†	9.3874	±	4.23419	†	9.3181	±	4.34523	†	8.339	±	0.471
Minerals	Calcium (mg/dL)	NL	34	9.8067	±	1.80038		9.8067	±	1.44242		9.9889	±	2.04494		9.5298	±	1.27128		9.783	±	0.235		Time	0.22	0.022
		L	34	9.5512	±	1.20091		10.1583	±	1.81242	†	9.6585	±	1.40644		9.8108	±	1.74227		9.795	±	0.235		Treatment x Time	0.097	0.032
		Time	68	9.6789	±	1.52427		9.9825	±	1.63525	‡	9.8237	±	1.74976		9.6703	±	1.52025		9.789	±	0.166
	Iron (µg/dL)	NL	34	63.058	±	20.8013		80.6968	±	20.2875	†	71.9557	±	14.4433	†	62.5644	±	15.3321		69.569	±	2.919		Time	<0.001	0.279
		L	34	61.507	±	21.2209		76.9957	±	23.8256	†	75.9538	±	19.7964	†	66.4962	±	24.4455		70.238	±	2.919		Treatment x Time	0.208	0.024
		Time	68	62.2825	±	20.8694		78.8463	±	22.0406	†	73.9548	±	17.3156	†	64.5303	±	20.3479		69.903	±	2.064
	Magnesium (mg/dL)	NL	34	1.8655	±	0.52958		1.9584	±	0.68523		1.9307	±	0.51435		1.8693	±	0.60952		1.906	±	0.083		Time	0.453	0.013
		L	34	1.834	±	0.79258		1.7409	±	0.55524		1.9015	±	0.62109		2.0285	±	0.59353	‡	1.876	±	0.083		Treatment x Time	0.114	0.03
		Time	68	1.8497	±	0.66917		1.8496	±	0.62859		1.9161	±	0.56614		1.9489	±	0.60243		1.891	±	0.059
Data are expressed as means ± standard deviations for the Non-Liposomal (NL) and Liposomal (L) multivitamin treatments. Greenhouse-Geisser univariate p-levels are listed for treatment, time (T) and treatment x time (T x T) interaction effects. General Linear Model analysis revealed significant overall Wilk's Lambda time (p < 0.001, ηp2 = 0.383, large effect) and treatment by time effects (p < 0.0…
Table S2b. Percent change from baseline in vitamin and mineral values observed.
			Hour
	Variable	Group	N		0				2				4				6			Mean (SEM)				Effect	p-Level	ηp2
Fat-Soluble Vitamins	Vitamin A (ng/mL)	NL	34	0	±	0		17.2647	±	48.4013	†	12.3824	±	42.0498		14.0882	±	58.3824		10.934	±	5.002		Time	0.037	0.045
		L	34	0	±	0		11.7059	±	39.6939		14.2647	±	49.7188	‡	18.2941	±	50.5386	‡	11.066	±	5.002		Treatment x Time	0.835	0.004
		Time	68	0	±	0		14.4853	±	44.0198	†	13.3235	±	45.7092	†	16.1912	±	54.2339	†	11	±	3.537
	Vitamin E (ng/mL)	NL	34	0	±	0		2.26471	±	19.0538		12.6765	±	29.4183	†	11.7647	±	28.1372	†	6.676	±	2.726		Time	<0.001	0.106
		L	34	0	±	0		5.67647	±	22.7952		9.70588	±	25.6439	†	20.7059	±	39.4811	†	9.022	±	2.726		Treatment x Time	0.395	0.015
		Time	68	0	±	0		3.97059	±	20.9213		11.1912	±	27.4298	†	16.2353	±	34.3216	†	7.849	±	1.928
Water Soluble	Vitamin B12 (pg/mL)	NL	34	0	±	0		31.3529	±	127.531		35.3824	±	175.83		40.2059	±	235.154		26.735	±	18.064		Time	0.166	0.027
		L	34	0	±	0		123.618	±	444.577	†	43	±	172.726		-2.26471	±	58.5224		41.088	±	18.064		Treatment x Time	0.268	0.02
		Time	68	0	±	0		77.4853	±	327.902	‡	39.1912	±	173.022	‡	18.9706	±	171.408		33.912	±	12.773
	Vitamin C (µg/mL)	NL	34	0	±	0		23.3235	±	43.5498	†,L	43.2353	±	32.8043	†	39.4706	±	33.6067	†	26.507	±	4.039		Time	<0.001	0.419
		L	34	0	±	0		2.91176	±	18.1732	NL	38.5882	±	41.9474	†	38.2647	±	40.9577	†	19.941	±	4.039		Treatment x Time	0.076	0.039
		Time	68	0	±	0		13.1176	±	34.6774	†	40.9118	±	37.4456	†	38.8676	±	37.1873	†	23.224	±	2.856
Minerals	Calcium (mg/dL)	NL	34	0	±	0		1.58824	±	15.8652		2.58824	±	15.2019		-1.38235	±	11.804		0.699	±	1.255		Time	0.116	0.03
		L	34	0	±	0		6.23529	±	12.0932	†	1.17647	±	7.6494		2.94118	±	13.5623		2.588	±	1.255		Treatment x Time	0.186	0.024
		Time	68	0	±	0		3.91176	±	14.1945	†	1.88235	±	11.9645		0.77941	±	12.8049		1.643	±	0.887
	Iron (µg/dL)	NL	34	0	±	0		35.0294	±	33.2652	†	23.6177	±	38.8127	†	6.52941	±	32.8737		16.294	±	4.634		Time	<0.001	0.248
		L	34	0	±	0		28.2353	±	22.8049	†	32.9706	±	50.2071	†	16.8823	±	56.6161	†	19.522	±	4.634		Treatment x Time	0.198	0.024
		Time	68	0	±	0		31.6323	±	28.5113	†	28.2941	±	44.7854	†	11.7059	±	46.2411	†	17.908	±	3.277
	Magnesium (mg/dL)	NL	34	0	±	0		14.3824	±	69.3441		15.2647	±	72.592		9.79412	±	68.7127		9.86	±	8.81		Time	0.037	0.049
		L	34	0	±	0		12.2941	±	70.7452		23.8235	±	77.608	‡	30.7647	±	77.236	†	16.721	±	8.81		Treatment x Time	0.354	0.016
		Time	68	0	±	0		13.3382	±	69.5314		19.5441	±	74.7035	†	20.2794	±	73.3161	†	13.29	±	6.23
Data are expressed as means ± standard deviations for the Non-Liposomal (NL) and Liposomal (L) multivitamin treatments. Greenhouse-Geisser univariate p-levels are listed for treatment, time (T) and treatment x time (T x T) interaction effects. General Linear Model analysis revealed significant overall Wilk's Lambda time (p < 0.001, ηp2 = 0.291, large effect) and treatment by time effects (p < 0.1…

## Sheet: S3. Summary PKA Table
Table S3a. Vitamins and minerals pharmacokinetic data.
	Variable	Group	N	Dosage				Dosage/kg				Cmax				N	Tmax			AUC (Ot)				AUC∞ (area)				AUC∞ (expo)				AUMC∞ (area)				AUMC∞ (expo)				MRT (area)				MRT (expo)				Vd (obs area)
	Units											unit/mL					hours			unit-hr/ml				unit-hr/ml				unit-hr/ml				(unit-hr/hr)/ml				(unit-hr/hr)/ml				hr				hr				mL
Fat Soluble	Vitamin A (ng/mL)	NL	34	9.5	±	0	[x10⁵]	14.2509	±	3.37163	[x10³] L	21.9048	±	10.615	[x10²]	34	2			10.5668	±	4.01219	[x10³]	23.0421	±	61.1706	[x10³]	36.9139	±	102.477	[x10³]	27.8497	±	96.1708	[x10⁵]	6.30036	±	15.2841	[x10⁶]	9.45147	±	45.0049		25.2121	±	74.6394		13.8808	±
		L	34	10.98	±	0	[x10⁵]	16.5192	±	3.9415	[x10³] NL	21.3559	±	8.47729	[x10²]	34	6			10.5017	±	3.81768	[x10³]	32.8484	±	147.157	[x10³]	37.3856	±	148.759	[x10³]	158.88	±	796.466	[x10⁵]	16.3669	±	79.583	[x10⁶]	17.325	±	108.935		21.5356	±	108.781		27.6882	±
		p-Value						0.013				0.814				χ²	0.668			0.946				0.721				0.988				0.344				0.471				0.698				0.871				0.636
	Vitamin E (ng/mL)	NL	34	16.38	±	0	[x10⁶]	25.1071	±	6.08703	[x10⁴]	15.4396	±	3.51159	[x10³]	34	6			79.5385	±	17.7166	[x10³]	13.8665	±	59.2684	[x10⁵]	14.2219	±	59.2298	[x10⁵]	3.00004	±	11.2545	[x10⁹]	3.00032	±	11.2544	[x10⁹]	116.767	±	494.413	L	117.443	±	495.136	L	27.9489	±
		L	34	16.3	±	0	[x10⁶]	24.4515	±	5.785	[x10⁴]	15.0555	±	4.37801	[x10³]	34	6			76.0184	±	22.6518	[x10³]	-5.2167	±	18.7018	[x10⁵]	-4.60885	±	19.006	[x10⁵]	0.302391	±	0.974606	[x10⁹]	0.306529	±	0.973492	[x10⁹]	-52.13	±	160.342	NL	-46.2062	±	163.463	NL	-14.1979	±
		p-Value		0				0.65				0.691				χ²	0.169			0.478				0.078				0.082				0.168				0.169				0.063				0.072				0.0507313
Water Soluble	Vitamin B12 (pg/mL)	NL	19	12.58	±	0	[x10⁸]	18.3308	±	4.68009	[x10⁶]	3.01478	±	1.76535	[x10²]	34	0			8.39388	±	4.12139	[x10²]	4.32935	±	10.8648	[x10²]	6.19175	±	18.4288	[x10³]	5.96266	±	11.5097	[x10³]	13.0946	±	20.1797	[x10³]	0.632105	±	7.25359		-0.428947	±	8.95974		-170.589	±
		L	14	12.1	±	0	[x10⁸]	17.9499	±	4.0042	[x10⁶]	7.22398	±	16.6631	[x10²]	34	0			17.5548	±	34.7305	[x10²]	15.5471	±	29.4486	[x10²]	38.3964	±	123.228	[x10³]	5.21754	±	9.72488	[x10³]	30.532	±	82.6855	[x10³]	3.165	±	0.853038		0.827857	±	4.14178		-22.5855	±
		p-Value						0.808				0.28				χ²	0.776			0.261				0.136				0.268				0.846				0.381				0.205				0.63				0.544
	Vitamin C (ug/mL)	NL	32	10.84	±	0	[x10⁴]	16.5161	±	3.81653	[x10²]	10.4441	±	3.82318		34	4			55.7453	±	21.635		15.9283	±	77.8412	[x10²]	16.2013	±	77.8619	[x10²]	43.8634	±	218.629	[x10⁵]	43.8739	±	218.627	[x10⁵]	84.5194	±	579.644		90.285	±	580.86		-8.57194	±
		L	29	11.27	±	0	[x10⁴]	17.1049	±	4.10838	[x10²]	10.211	±	3.67386		34	4			51.2348	±	20.0094		5.16746	±	27.9878	[x10²]	5.36054	±	28.0445	[x10²]	5.46602	±	26.8913	[x10⁵]	5.48753	±	26.8879	[x10⁵]	36.6538	±	200.885		37.3793	±	206.588		65.6542	±
		p-Value						0.564				0.809				χ²	0.523			0.403				0.468				0.481				0.352				0.352				0.675				0.644				0.758
Minerals	Calcuim (mg/dL)	NL	34	0	±	0		0	±	0		10.6815	±	2.0349		34	0		L	58.9265	±	8.78179		10.4828	±	51.4242	[x10²]	10.6359	±	51.3991	[x10²]	27.4544	±	146.702	[x10⁵]	27.4564	±	146.702	[x10⁵]	103.258	±	528.629		103.845	±	527.374
		L	34	0	±	0		0	±	0		10.7756	±	1.92189		34	2		NL	58.9662	±	8.09466		-3.79388	±	17.2762	[x10²]	-3.78953	±	17.2889	[x10²]	3.30147	±	16.3818	[x10⁵]	3.30277	±	16.3816	[x10⁵]	-45.4329	±	186.708		-45.7194	±	187.428
		p-Value										0.844				χ²	0.032			0.985				0.13				0.126				0.344				0.344				0.127				0.124
	Iron (ug/mL)	NL	34	101	±	0	[x10²]	151.509	±	35.8454		85.2338	±	19.1171		34	2			430.926	±	90.4126		20.3092	±	27.358	[x10²] l	21.3935	±	27.1277	[x10²] l	16.5707	±	39.2299	[x10⁴]	16.5902	±	39.2261	[x10⁴]	26.4471	±	43.1615	l	27.1179	±	43.4379	l	68.1456	±
		L	34	93.7	±	0	[x10²]	140.559	±	33.2542		85.9203	±	23.9659		34	2			433.902	±	116.13		8.57066	±	26.7154	[x10²] nl	10.2577	±	27.3411	[x10²] nl	8.66882	±	29.5072	[x10⁴]	8.87171	±	29.5265	[x10⁴]	9.40706	±	31.2731	nl	10.1515	±	34.1686	nl	24.1646	±
		p-Value						0.196				0.896				χ²	0.382			0.907				0.078				0.097				0.351				0.363				0.067				0.078				0.06
	Magnesium (mg/dL)	NL	34	23.25	±	0		0.348824	±	0.0824902		2.25294	±	0.5522		34	4			11.5135	±	2.86951		11.2112	±	129.743		17.2953	±	131.988		82.5291	±	290.845	[x10²]	8.38978	±	29.0547	[x10³]	4.97765	±	66.0835		6.38176	±	67.968		16.7021	±
		L	34	22	±	0		0.330294	±	0.0784117		2.35824	±	0.651029		34	6			11.1471	±	2.96659		31.4197	±	115.888		10.8935	±	240.375		60.1501	±	201.787	[x10²]	67.7788	±	346.712	[x10³]	10.3956	±	53.4255		-32.7132	±	313.086		14.8441	±
		p-Value						0.339				0.475				χ²	0.387			0.607				0.501				0.892				0.714				0.323				0.711				0.479				0.952
Data are expressed as means ± standard deviations for the Non-Liposomal (NL) and Liposomal (L) multivitamin treatments. Tmax values are presented as time points with the highest frequency counts and significance shown with chi-squared (χ²). Greenhouse-Geisser univariate p-levels are listed for treatment x time (T x T) interaction effects. Pairwise comparison is indicated by the following superscr…
[truncated: 67 more columns]
